# Supplementary material for: IRAK4 is essential for TLR9-induced suppression of Epstein-Barr virus BZLF1 transcription in Akata Burkitt’s lymphoma cells
Source: PLoS One. 2017 Oct 31;12(10):e0186614. doi: 10.1371/journal.pone.0186614 (PMC5663394; doi:10.1371/journal.pone.0186614)
Supplement: S3 Fig — (a) Results show pMek1/2 and Mek1/2 protein expression. GAPDH or Tubulin protein expressions were measured as loading control. (b) Graphical representation of the densitometric measurement of (a). pMek1/2 values were calculated relatively to the Mek1/2 level. One representative experiment is shown. (ZIP) [file pone.0186614.s003.zip]

Archive with 3 entries (2 files):
- Fig S3.tiff
- __MACOSX/
- __MACOSX/._Fig S3.tiff
