# Supplementary material for: IRAK4 is essential for TLR9-induced suppression of Epstein-Barr virus BZLF1 transcription in Akata Burkitt’s lymphoma cells
Source: PLoS One. 2017 Oct 31;12(10):e0186614. doi: 10.1371/journal.pone.0186614 (PMC5663394; doi:10.1371/journal.pone.0186614)
Supplement: S4 Fig — (a) Results show pSyk and Syk protein expression. GAPDH or Tubulin protein expressions were measured as loading control. (b) Graphical representation of the densitometric measurement of (a). pSyk values were calculated relatively to the Syk level. One representative experiment is shown. (ZIP) [file pone.0186614.s004.zip]

Archive with 3 entries (2 files):
- Fig S4.tiff
- __MACOSX/
- __MACOSX/._Fig S4.tiff
